# Supplementary material for: Analytical characterization of trace elements (zinc, copper, cadmium, lead and selenium) in saliva of pigs under common pathological conditions in the field: a pilot study
Source: BMC Vet Res. 2020 Jan 30;16:27. doi: 10.1186/s12917-020-2245-6 (PMC6993390; doi:10.1186/s12917-020-2245-6)
Supplement: Supplementary file 1 — Additional file 1: Raw data of the analytical validation study performed for trace elements measurements in saliva of pigs. [file 12917_2020_2245_MOESM1_ESM.xlsx]

## Sheet: Precission
Pool high	Zn intra-assay				Inter-assay standard		Zn	Cu	Cd	Pb	Se
1	3.176				1		1.135	0.978	0.937	9.54	8.86
2	3.203				2		1.038	0.996	0.846	10.59	9.66
3	3.269				3		1.015	0.963	1.067	11.39	9.5
4	3.28				4		1.154	0.985	0.945	10.32	8.7
5	2.906				5		1.018	0.965	0.855	9.7	8.87
6	2.784
Pool low
1	0.368
2	0.358
3	0.356
4	0.347
5	0.35
6	0.333
Pool high	Cu intra-assay
1	0.336
2	0.272
3	0.303
4	0.316
5	0.277
6	0.32
Pool low
1	0.162
2	0.161
3	0.16
4	0.133
5	0.166
6	0.167
Pool high	Cd intra-assay
1	1.299
2	1.342
3	1.302
4	1.228
5	1.268
6	1.249
Pool low
1	0.344
2	0.35
3	0.301
4	0.35
5	0.285
6	0.346
Pool high	Pb intra-assay
1	40.83
2	40.17
3	40.21
4	39.14
5	39.29
6	37.65
Pool low
1	2.27
2	2.55
3	2.28
4	2.77
5	2.36
6	2.52
Pool high	Se intra-assay
1	7.21
2	8.47
3	7.33
4	8.48
5	8.48
6	7.44
Pool low
1	3.28
2	3
3	3.4
4	3.01
5	3.23
6	3
				9.118	0.93	10.308			0.9774		1.072
				0.430836	0.0890562	0.743283			0.0138311		0.0671081
				4.72512	9.57593	7.21074			1.41509		6.26009

## Sheet: Accuracy
	Observed values	Expected values
Linearity under dilution Zn
SD	1.305	1.305
2	0.824	0.6525
4	0.442	0.32625
8	0.25	0.163125
16	0.137	0.0815625
Linearity under dilution Cu
SD	0.194	0.194
2	0.118	0.097
4	0.055	0.0485
8	0.027	0.02425
16	0.023	0.012125
Linearity under dilution Cd
SD	4.433	4.433
2	1.496	2.2165
4	0.881	1.10825
8	0.195	0.554125
16	0.164	0.277062
Linearity under dilution Pb
SD	57.77	55.77
2	42.06	27.885
4	20.38	13.9425
8	14.22	6.97125
16	8.86	3.48563
Linearity under dilution Se
SD	8	8
2	4.5	4
4	2.26	2
8	1.5	1
16	0.4	0.5

## Sheet: Limit of detection
Zn limit of detection
1	0.009
2	0.008
3	0.008
4	0.008
5	0.009
6	0.009
7	0.01
8	0.01
9	0.011
10	0.011
Cu limit of detection
1	0.001
2	0.005
3	0.001
4	0.001
5	0.003
6	0.003
7	0.002
8	0.001
9	0.003
10	0.001
Cd limit of detection
1	0.015
2	0.01
3	0.012
4	0.01
5	0.013
6	0.012
7	0.01
8	0.013
9	0.01
10	0.012
Pb limit of detection
1	0.39
2	0.39
3	0.51
4	0.49
5	0.4
6	0.4
7	0.39
8	0.49
9	0.49
10	0.4
Se limit of detection
1	0.44
2	0.55
3	0.42
4	0.35
5	0.4
6	0.51
7	0.55
8	0.44
9	0.42
10	0.41
