# Supplementary material for: Analytical characterization of trace elements (zinc, copper, cadmium, lead and selenium) in saliva of pigs under common pathological conditions in the field: a pilot study
Source: BMC Vet Res. 2020 Jan 30;16:27. doi: 10.1186/s12917-020-2245-6 (PMC6993390; doi:10.1186/s12917-020-2245-6)
Supplement: Supplementary file 2 — Additional file 2: Raw data of the trace elements measured in saliva samples of pigs under clinical condition. [file 12917_2020_2245_MOESM2_ESM.xlsx]

## Sheet: Cu and Zn
	Cu levels						Zn levels
	Healthy	Lameness	Rectal prolapse	Fatigue	Growth-rate retardation		Healthy	Lameness	Rectal prolapse	Fatigue	Growth rate retardation
1	1.091	0.12				1	7.662	1.051
2	2.091	0.077				2	17.37	1.55
3	0.91	0.08				3	5.22	1.324
4	1.924		0.154			4	11.48		0.713
5	0.706				0.085	5	5.35				1.029
6	1.151				0.174	6	7.96				2.372
7	2.701				0.101	7	16.99				0.452
8	1.132	0.12				8	7.59	2.279
9	2.546				0.085	9	11.93				1.35
10	2.742					10	16.6
11	1.786			0.194		11	8.16			2.301
12	2.735	0.237				12	14.64	3.586
13	4.61	0.201				13	29.76	1.818
14	1.748				0.113	14	10.45				0.566
15	1.14				0.034	15	5.94				0.369
16		0.285				16		2.419
17				0.073		17				0.623
18		0.231				18		3.233
19					0.072	19					0.736
20						20
21		0.032				21		0.64
22		0.201				22		2.493
23				0.125		23				3.42
24			0.173			24			1.291
25					0.013	25					0.292
26			0.106			26			2.872
27					0.609	27					2.183
28		0.097				28		1.505
29					0.445	29					2.364
30				0.844		30				11.413
31			0.445			31			8.23
32				0.133		32				4.392
33				0.622		33				15.462
34				0.057		34				1.871
35				0.13		35				9.166
36					0.122	36					2.591
37						37
38		0.202				38		8.145
39			0.292			39			6.365
40						40
41			0.109			41			5.008
42						42
43						43
44						44
45						45

## Sheet: Cd, Se and Pb
	Cd levels						Se levels						Pb levels
	Healthy	Lameness	Rectal prolapse	Fatigue	Growth-rate retardation		Healthy	Lameness	Rectal prolapse	Fatigue	Growth-rate retardation		Healthy	Lameness	Rectal prolapse	Fatigue	Growth-rate retardation
1	9.65	0.832				1	6.33	1.49				1	82.79	21.4
2	8.82					2	13.12					2	50.67
3	1.03	0.07				3	6.22	7.17				3	6.86	2.03
4	2.198		0.409			4	9.27		4.68			4	24.3		5.23
5	5.5				0.247	5	4.25				2.52	5	28.17				33.84
6	3.39				0.643	6	8.63				3.31	6	56.91				35.6
7	3.85				1.137	7	13.86				0.62	7	33.45				32.78
8	4.47	0.913				8	7.44	10.21				8	88.95	4.99
9	4.86				0.408	9	11.02				6.88	9	54.33				10.31
10	0.97					10	14.45					10	24.91
11	8.08			0.812		11	1.85			6.18		11	99.91			1.53
12	1.5		1.639			12	11.56	10.6				12	23.89
13	1.93		0.455			13	15.33	7.41				13	31.26	3.5
14	5.48				0.337	14	8.32				3.26	14	58.75				0.29
15	0.97				0.368	15	8.67				3.27	15	16.29				2.82
16		1.276				16		8.86				16		14.43
17				0.761		17				3.37		17				48.74
18		0.539				18		11.06				18		1.42
19					0.522	19					5.32	19					15.59
20						20						20
21		0.312				21		3.29				21		4.61
22		1.057				22		8.03				22		56.34
23				0.48		23				4.48		23				17.66
24			0.458			24			5.06			24			3.83
25					0.114	25					2.36	25					25.99
26			0.66			26			3.49			26			9.43
27					1.229	27					3.09	27					11.72
28		0.442				28		6.38				28		4.1
29					0.374	29					3.03	29					9.57
30				0.955		30				10.27		30				5.92
31			1.124			31			4.46			31			6.13
32				0.663		32				8.2		32				9.74
33				2.007		33				9.3		33				7.35
34				0.757		34				3.13		34				4.08
35				1.258		35				9.47		35				2.9
36					0.424	36					8.29	36					5.6
37						37						37
38						38		12.22				38		9
39						39			10.56			39			16.86
40						40						40
41						41						41			4.1
42						42						42
43						43						43
44						44						44
45						45						45
