# Supplementary material for: Analytical characterization of trace elements (zinc, copper, cadmium, lead and selenium) in saliva of pigs under common pathological conditions in the field: a pilot study
Source: BMC Vet Res. 2020 Jan 30;16:27. doi: 10.1186/s12917-020-2245-6 (PMC6993390; doi:10.1186/s12917-020-2245-6)
Supplement: Supplementary file 3 — Additional file 3: Raw data of the Hp, CRP, TAC and ADA concentrations measured in saliva samples of pigs under clinical conditions. [file 12917_2020_2245_MOESM3_ESM.xlsx]

## Sheet: Hp, CRP, TAC and ADA
	Hp determinations						CRP determinations						TAC determinations						ADA determinations
	Healthy	Lameness	Rectal prolapse	Fatigue	Growth-rate retardation		Healthy	Lameness	Rectal prolapse	Fatigue	Growth-rate retardation		Healthy	Lameness	Rectal prolapse	Fatigue	Growth-rate retardation		Healthy	Lameness	Rectal prolapse	Fatigue	Growth rate retardation
1	0.65	1.39				1	10.32	48.13				1	18.38					1	65	167.983
2	0.9	0.61				2	22.59	12.87				2	28.29	14.997				2	61	89.991
3	0.4	2.7				3	8.86	187.84				3	13.46	35.569				3	40	496.617
4	1.41		1.46			4	12.74		12.66			4	22.24		12.488			4	64		163.984
5	0.29				0.24	5	19.9				39.18	5	11.9				16.408	5	40				69.3264
6	0.83				0.45	6	15.77				38.03	6	19.75				48.551	6	65				185.981
7	0.65				0.66	7	7.63				21.97	7	35.17				8.5059	7	82				119.321
8	0.45	0.36				8	7.55	0.22				8	11.37	19.387				8	90	317.968
9	0.38				0.99	9	7.18				19.07	9	25.43				13.178	9	114				109.989
10	1.3	4.68				10	20.76	299.67				10	32.81	29.14				10	104	867.913
11	0.58			0.66		11	8.52			8.03		11	17.92			18.509		11	60			477.952
12	0.93	2.02				12	8.38	62.43				12	30.95	24.436				12	79	569.276
13	1.06	2.36				13	7.87	59.38				13	42.28	25.346				13	69	672.599
14	0.43				0.22	14	9.21				0.56	14	20.35				9.7602	14	39				391.961
15	0.62				0.1	15	7.15				0.15	15	16.26				7.032	15	77				197.314
16		0.64				16		23.62				16		26.631				16		465.953
17				0.12		17				0.2		17				5.6836		17				178.649
18		2.26				18		48.88				18		41.307				18		1033.9
19					0.26	19					3.05	19					14.307	19					154.651
20				3.43		20				232.01		20				75.081		20				1206.55
21		0.34				21		10.59				21		6.8752				21		347.965
22		0.91				22		71.65				22		16.346				22		349.965
23				0.21		23				0.1		23				13.21		23				101.323
24			2.62			24			176.62			24			9.2271			24			343.966
25					0.1	25					2.19	25					2.4536	25					73.326
26			0.96			26			3.05			26			15.781			26			416.625
27					0.96	27					16.8	27					7.5024	27					189.981
28		2.32				28		138.31				28		10.168				28		249.975
29					0.39	29					3.15	29					3.1749	29					186.648
30				0.49		30				0.1		30				22.962		30		139.986
31			1.74			31			18.99			31			21.206			31		323.301
32				0.51		32				5.59		32				20.516		32		853.248
33				2.38		33				0.2		33				40.084		33				266.64
34				0.51		34				4.82		34				9.4153		34			773.256
35				0.66		35				5.66		35				20.955		35				519.948
36					2.53	36					30.36	36					23.652	36				389.961
37		3.38				37		19.17				37		33.907				37				179.982
38			2.54			38			135.58			38			17.13			38				229.977
39			2.91			39			145.23			39			20.767			39					156.651
40			2.76			40			27.66			40			19.419			40			1793.15
41			0.81			41			74.34			41			96.719			41		426.624
42						42						42						42			873.246
43						43						43						43			1579.84
44						44						44						44			599.94
45						45						45						45			2453.09
