# Supplementary material for: Analytical characterization of trace elements (zinc, copper, cadmium, lead and selenium) in saliva of pigs under common pathological conditions in the field: a pilot study
Source: BMC Vet Res. 2020 Jan 30;16:27. doi: 10.1186/s12917-020-2245-6 (PMC6993390; doi:10.1186/s12917-020-2245-6)
Supplement: Supplementary file 4 — Additional file 4: Raw data of all the measurements performed in saliva samples of healthy pigs from farm 2. [file 12917_2020_2245_MOESM4_ESM.xlsx]

## Sheet: Measurements in healthy 2
	Zn	Cu	Cd	Pb	Se	Hp	CRP	TAC	ADA
1	0.635	0.122	0.313	33.58	3.23	0.59	2.57	19.0111	50.062
2	0.775	0.282	0.172	10.53	4.8	0.09	5.31	9.13307	38.23
3	2.457	0.194	0.153	3.52	4.08	1.22	7.09	19.1366	251.11
4	0.944	0.174	0.19	6.14	4.92	0.24	5.37	12.0808	88.424
5	2.299	0.149	0.184	14.88	6.54	1.68	12.47	17.4432	114.06
6	1.104	0.109	0.142	14.66	6.83	0.73	5.3	19.4188	174.82
7	1.315	0.239	0.114	12.56	5.87	0.76	3.03	10.3247	119.45
8	0.237	0.111	0.015	8.68	3.87	0.13	2.02	4.46058	34.397
9	1.006	0.167	0.185	24.4	6.41	0.91	1.34	11.14	150.92
10	0.897	0.208	0.035	1.18	6.91	0.1	2.25	24.5303	22.698
11	0.889	0.237	0.922	102.16	4.5	0.95	8.89	14.7777	89.458
12	0.602	0.126	0.181	16.54	3.78	0.33	3.4	9.47801	52.228
13	1.357	0.349	0.191	18.01	4.91	0.51	4.69	17.1296	71.26
14	0.846	0.31	0.133	28.88	3.21	0.49	9	17.255	116.49
15	1.15	0.351	0.238	17.67	2.63	0.2	4.75	19.6697	149.19
16	0.459	0.222	0.085	55.43	5.34	0.77	7.41	9.22714	57.461
17	1.141	0.322	0.078	5.19	6.45	0.45	5.72	42.0913	69.193
18	2.115	0.255	0.184	19.22	4.06	4.11	105.78	23.2446	137.45
19	0.2	0.143	0.134	12.89	4.37	0.19	2.71	2.29681	93.324
20	2.007	0.315	0.517	2.4	5.48	1.57	3.5	38.6105	221.98
